# Supplementary material for: Molecular identification of different trypanosome species and subspecies in tsetse flies of northern Nigeria
Source: Parasit Vectors. 2016 May 23;9:301. doi: 10.1186/s13071-016-1585-3 (PMC4877947; doi:10.1186/s13071-016-1585-3)
Supplement: Additional file 1: — Complete trypanosome prevalence dataset: file “Isaac_et_al_additional_file_1_complete_trypanosome_prevalence_dataset.txt”. (TXT 13 kb) [file 13071_2016_1585_MOESM1_ESM.txt]

Collection_site	tsetse_species	FlyIdentity	Fly_sex	All_trypanosomes	T.congolense_subspp.	T.congolense_Savannah	T.vivax	T.simiae	T.congolense_Forest	T.godfreyi
1	1	N1Gpp1	2	0	0	0	0	0	0	0
1	1	N1Gpp2	2	0	0	0	0	0	0	0
1	1	N1Gpp3	1	0	0	0	0	0	0	0
1	1	N1Gpp4	1	0	0	0	0	0	0	0
1	1	N1Gpp5	1	0	0	0	0	0	0	0
1	1	N1Gpp6	2	0	0	0	0	0	0	0
1	1	N1Gpp8	2	0	0	0	0	0	0	0
1	1	N1Gpp9	2	1	0	0	1	0	0	0
1	1	N1Gpp10	2	0	0	0	0	0	0	0
1	1	N1Gpp11	1	0	0	0	0	0	0	0
1	1	N1Gpp12	2	0	0	0	0	0	0	0
1	1	N1Gpp13	1	0	0	0	0	0	0	0
1	1	N1Gpp14	1	0	0	0	0	0	0	0
1	1	N1Gpp15	2	0	0	0	0	0	0	0
1	1	N1Gpp16	1	0	0	0	0	0	0	0
1	1	N1Gpp17	1	0	0	0	0	0	0	0
1	1	N1Gpp18	2	0	0	0	0	0	0	0
1	1	N1Gpp19	2	0	0	0	0	0	0	0
1	1	N1Gpp20	2	0	0	0	0	0	0	0
1	1	N1Gpp21	2	0	0	0	0	0	0	0
1	1	N1Gpp22	2	0	0	0	0	0	0	0
1	1	N1Gpp23	2	0	0	0	0	0	0	0
1	1	N1Gpp24	1	0	0	0	0	0	0	0
1	1	N1Gpp25	1	0	0	0	0	0	0	0
1	1	N1Gpp26	1	0	0	0	0	0	0	0
1	1	N1Gpp27	2	0	0	0	0	0	0	0
1	1	N1Gpp28	1	0	0	0	0	0	0	0
1	1	N1Gpp29	2	0	0	0	0	0	0	0
1	1	N1Gpp30	2	0	0	0	0	0	0	0
1	1	N1Gpp32(p)	2	0	0	0	0	0	0	0
1	1	N1Gpp31	1	0	0	0	0	0	0	0
1	1	N1Gpp31(p)	1	1	1	1	0	0	0	0
1	1	N1Gpp32	2	0	0	0	0	0	0	0
1	1	N1Gpp33	2	0	0	0	0	0	0	0
1	1	N1Gpp34	2	0	0	0	0	0	0	0
1	1	N1Gpp35	2	0	0	0	0	0	0	0
1	1	N1Gpp36	2	0	0	0	0	0	0	0
1	1	N1Gpp37	1	0	0	0	0	0	0	0
1	1	N1Gpp38	2	0	0	0	0	0	0	0
1	1	N1Gpp39	2	0	0	0	0	0	0	0
1	1	N1Gpp40	2	0	0	0	0	0	0	0
1	1	N1Gpp41	1	0	0	0	0	0	0	0
1	1	N1Gpp42	2	0	0	0	0	0	0	0
1	1	N1Gpp43	2	0	0	0	0	0	0	0
1	1	N1Gpp44	2	0	0	0	0	0	0	0
1	1	N1Gpp45	2	0	0	0	0	0	0	0
1	1	N1Gpp46	2	0	0	0	0	0	0	0
1	1	N1Gpp47	1	0	0	0	0	0	0	0
1	1	N1Gpp48	2	1	0	0	1	0	0	0
1	1	N1Gpp49	1	1	1	1	0	0	0	0
1	1	N1Gpp50	2	0	0	0	0	0	0	0
1	1	N1Gpp52	1	0	0	0	0	0	0	0
1	1	N1Gpp53	2	0	0	0	0	0	0	0
1	1	N1Gpp54	2	0	0	0	0	0	0	0
1	1	N1Gpp55	2	0	0	0	0	0	0	0
1	1	N1Gpp56	2	0	0	0	0	0	0	0
1	1	N1Gpp57	2	0	0	0	0	0	0	0
1	1	N1Gpp58	2	0	0	0	0	0	0	0
1	1	N1Gpp59	1	0	0	0	0	0	0	0
1	1	N1Gpp60	1	0	0	0	0	0	0	0
1	1	N1Gpp61	1	0	0	0	0	0	0	0
1	1	N1Gpp62	1	0	0	0	0	0	0	0
1	1	N1Gpp63	2	0	0	0	0	0	0	0
1	1	N1Gpp64	2	0	0	0	0	0	0	0
1	1	N1Gpp65	2	0	0	0	0	0	0	0
1	1	N1Gpp66	2	0	0	0	0	0	0	0
1	1	N1Gpp67	2	0	0	0	0	0	0	0
1	1	N1Gpp68	2	1	1	1	0	0	0	0
1	1	N1Gpp69	1	0	0	0	0	0	0	0
1	1	N1Gpp70	2	0	0	0	0	0	0	0
1	1	N1Gpp71	2	0	0	0	0	0	0	0
1	1	N1Gpp72	2	0	0	0	0	0	0	0
1	1	N1Gpp73	1	0	0	0	0	0	0	0
1	1	N1Gpp74	2	1	1	1	0	0	0	0
1	1	N1Gpp75	1	1	1	1	0	0	0	0
1	1	N1Gpp76	2	0	0	0	0	0	0	0
1	1	N1Gpp77	1	0	0	0	0	0	0	0
1	1	N1Gpp78	1	0	0	0	0	0	0	0
1	1	N1Gpp79	2	0	0	0	0	0	0	0
1	1	N1Gpp80	1	0	0	0	0	0	0	0
1	1	N1Gpp81	2	0	0	0	0	0	0	0
1	1	N1Gpp82	2	1	0	0	1	0	0	0
1	1	N1Gpp83	2	0	0	0	0	0	0	0
1	1	N1Gpp84	2	0	0	0	0	0	0	0
1	1	N1Gpp86	1	0	0	0	0	0	0	0
1	1	N1Gpp87	2	0	0	0	0	0	0	0
1	1	N1Gpp88	2	0	0	0	0	0	0	0
1	1	N1Gpp89	1	0	0	0	0	0	0	0
1	1	N1Gpp90	1	0	0	0	0	0	0	0
1	1	N1Gpp91	2	0	0	0	0	0	0	0
1	1	N1Gpp92	1	0	0	0	0	0	0	0
1	1	N1Gpp93	2	0	0	0	0	0	0	0
1	1	N1Gpp94	2	0	0	0	0	0	0	0
1	1	N1Gpp95	2	0	0	0	0	0	0	0
1	1	N1Gpp96	2	0	0	0	0	0	0	0
1	1	N1Gpp97	2	0	0	0	0	0	0	0
1	1	N1Gpp98	2	0	0	0	0	0	0	0
1	1	N1Gpp99	2	0	0	0	0	0	0	0
1	1	N1Gpp100	2	0	0	0	0	0	0	0
1	1	N2Gpp1	1	0	0	0	0	0	0	0
1	1	N2Gpp2	2	0	0	0	0	0	0	0
1	1	N2Gpp3	2	0	0	0	0	0	0	0
1	1	N2Gpp4	2	0	0	0	0	0	0	0
1	1	N2Gpp5	2	0	0	0	0	0	0	0
1	1	N2Gpp6	2	0	0	0	0	0	0	0
1	1	N2Gpp7	2	0	0	0	0	0	0	0
1	1	N2Gpp8	1	0	0	0	0	0	0	0
1	1	N2Gpp9	1	1	0	0	1	0	0	0
1	1	N2Gpp10	2	1	0	0	1	0	0	0
1	1	N2Gpp11	1	0	0	0	0	0	0	0
1	1	N2Gpp12	1	0	0	0	0	0	0	0
1	1	N2GPP13	2	0	0	0	0	0	0	0
1	1	N2GPP14	2	0	0	0	0	0	0	0
1	1	N2Gpp15	1	0	0	0	0	0	0	0
1	1	N2Gpp16	2	1	0	0	1	0	0	0
1	1	N2Gpp17	2	0	0	0	0	0	0	0
1	1	N2Gpp18	1	0	0	0	0	0	0	0
1	1	N2GPP19	2	0	0	0	0	0	0	0
1	1	N2GPP20	1	0	0	0	0	0	0	0
1	1	N2Gpp21	1	0	0	0	0	0	0	0
1	1	N2Gpp22	1	0	0	0	0	0	0	0
1	1	N2Gpp23	2	0	0	0	0	0	0	0
1	1	N2Gpp24	2	0	0	0	0	0	0	0
1	1	N2Gpp25	2	0	0	0	0	0	0	0
1	1	N2Gpp26	1	0	0	0	0	0	0	0
1	1	N2Gpp27	1	0	0	0	0	0	0	0
1	1	N2Gpp28	1	0	0	0	0	0	0	0
1	1	N2Gpp29	2	0	0	0	0	0	0	0
1	1	N2Gpp30	2	0	0	0	0	0	0	0
1	1	N2Gpp31	1	0	0	0	0	0	0	0
1	1	N2Gpp32	1	0	0	0	0	0	0	0
1	1	N2Gpp33	1	0	0	0	0	0	0	0
1	1	N2Gpp34	1	0	0	0	0	0	0	0
1	1	N2Gpp35	1	0	0	0	0	0	0	0
1	1	N2Gpp36	1	0	0	0	0	0	0	0
1	1	N2Gpp37	1	0	0	0	0	0	0	0
1	1	N2Gpp38	1	0	0	0	0	0	0	0
1	1	N2Gpp39	1	0	0	0	0	0	0	0
1	1	N2Gpp40	2	0	0	0	0	0	0	0
1	1	N2Gpp41	2	0	0	0	0	0	0	0
1	1	N2Gpp42	1	0	0	0	0	0	0	0
1	1	N2Gpp43	1	1	0	0	1	0	0	0
1	1	N2Gpp44	1	0	0	0	0	0	0	0
1	1	N2Gpp45	1	0	0	0	0	0	0	0
1	1	N2Gpp46	1	0	0	0	0	0	0	0
1	1	N2Gpp47	1	0	0	0	0	0	0	0
1	1	N2Gpp48	1	0	0	0	0	0	0	0
1	1	N2Gpp49	1	0	0	0	0	0	0	0
1	1	N2Gpp50	1	0	0	0	0	0	0	0
1	1	N2Gpp51	1	0	0	0	0	0	0	0
1	1	N2Gpp52	1	0	0	0	0	0	0	0
1	1	N2Gpp53	1	0	0	0	0	0	0	0
1	1	N2Gpp54	1	0	0	0	0	0	0	0
1	1	N2Gpp55	1	0	0	0	0	0	0	0
1	1	N2Gpp56	1	0	0	0	0	0	0	0
1	1	N2Gpp57	1	0	0	0	0	0	0	0
1	1	N2Gpp58	1	0	0	0	0	0	0	0
1	1	N2Gpp59	1	0	0	0	0	0	0	0
1	1	N2Gpp60	1	0	0	0	0	0	0	0
1	1	N2Gpp61	2	0	0	0	0	0	0	0
1	1	N2Gpp62	2	0	0	0	0	0	0	0
1	1	N2Gpp63	1	0	0	0	0	0	0	0
1	1	N2Gpp64	2	0	0	0	0	0	0	0
1	1	N2Gpp65	1	0	0	0	0	0	0	0
1	1	N2Gpp66	2	0	0	0	0	0	0	0
1	1	N2Gpp67	1	0	0	0	0	0	0	0
1	1	N2Gpp68	2	1	0	0	1	0	0	0
1	1	N2Gpp69	2	0	0	0	0	0	0	0
1	1	N2Gpp71	2	0	0	0	0	0	0	0
1	1	N2Gpp72	2	0	0	0	0	0	0	0
1	1	N2Gpp73	2	0	0	0	0	0	0	0
1	1	N2Gpp74	1	0	0	0	0	0	0	0
1	1	N2Gpp75	1	0	0	0	0	0	0	0
1	1	N2Gpp76	1	0	0	0	0	0	0	0
1	1	N2Gpp77	1	0	0	0	0	0	0	0
1	1	N2Gpp78	1	0	0	0	0	0	0	0
1	1	N2Gpp79	1	0	0	0	0	0	0	0
1	1	N2Gpp80	2	0	0	0	0	0	0	0
1	1	N2Gpp81	2	0	0	0	0	0	0	0
1	1	N2Gpp82	1	0	0	0	0	0	0	0
1	1	N2Gpp83	1	0	0	0	0	0	0	0
1	1	N2Gpp84	1	0	0	0	0	0	0	0
1	1	N2Gpp85	2	0	0	0	0	0	0	0
1	1	N2Gpp86	1	0	0	0	0	0	0	0
1	1	N2Gpp87	2	0	0	0	0	0	0	0
1	1	N2Gpp88	1	0	0	0	0	0	0	0
1	1	N2Gpp89	1	0	0	0	0	0	0	0
1	1	N2Gpp90	2	0	0	0	0	0	0	0
1	1	N2Gpp91	1	0	0	0	0	0	0	0
1	1	N2Gpp92	1	1	0	0	1	0	0	0
1	1	N2Gpp93	1	0	0	0	0	0	0	0
1	1	N2Gpp94	1	0	0	0	0	0	0	0
1	1	N2Gpp95	1	0	0	0	0	0	0	0
1	1	N2Gpp96	1	0	0	0	0	0	0	0
1	1	N2Gpp97	1	0	0	0	0	0	0	0
1	1	N2Gpp98	2	0	0	0	0	0	0	0
1	1	N2Gpp99	1	0	0	0	0	0	0	0
1	1	N2Gpp100	1	0	0	0	0	0	0	0
2	2	Y1GT1	2	0	0	0	0	0	0	0
2	2	Y1GT2	2	0	0	0	0	0	0	0
2	2	Y1GT3	2	0	0	0	0	0	0	0
2	2	Y1GT4	2	0	0	0	0	0	0	0
2	2	Y1GT5	2	0	0	0	0	0	0	0
2	2	Y1GT6	2	0	0	0	0	0	0	0
2	2	Y1GT7	2	0	0	0	0	0	0	0
2	2	Y1GT8	1	0	0	0	0	0	0	0
2	2	Y1GT9	2	0	0	0	0	0	0	0
2	2	Y1GT10	2	0	0	0	0	0	0	0
2	2	Y1GT11	2	0	0	0	0	0	0	0
2	2	Y1GT12	2	0	0	0	0	0	0	0
2	2	Y1GT13	2	0	0	0	0	0	0	0
2	2	Y1GT14	2	0	0	0	0	0	0	0
2	2	Y1GT15	2	0	0	0	0	0	0	0
2	2	Y1GT16	2	0	0	0	0	0	0	0
2	2	Y1GT17	2	0	0	0	0	0	0	0
2	2	Y1GT18	1	0	0	0	0	0	0	0
2	2	Y1GT19	1	0	0	0	0	0	0	0
2	2	Y1GT20	2	0	0	0	0	0	0	0
2	2	Y1GT21	2	0	0	0	0	0	0	0
2	2	Y1GT22	2	0	0	0	0	0	0	0
2	2	Y1GT23	1	0	0	0	0	0	0	0
2	2	Y1GT24	1	0	0	0	0	0	0	0
2	2	Y1GT25	2	0	0	0	0	0	0	0
2	2	Y1GT26	2	0	0	0	0	0	0	0
2	2	Y1GT27	2	0	0	0	0	0	0	0
2	2	Y1GT28	2	1	1	1	0	0	0	0
2	2	Y1GT29	2	0	0	0	0	0	0	0
2	2	Y1GT30	1	0	0	0	0	0	0	0
2	2	Y1GT31	2	1	0	0	1	0	0	0
2	2	Y1GT32	2	0	0	0	0	0	0	0
2	2	Y1GT33	1	0	0	0	0	0	0	0
2	2	Y1GT34	2	0	0	0	0	0	0	0
2	2	Y1GT35	2	0	0	0	0	0	0	0
2	2	Y1GT36	2	0	0	0	0	0	0	0
2	2	Y1GT37	2	0	0	0	0	0	0	0
2	2	Y1GT38	2	0	0	0	0	0	0	0
2	2	Y1GT39	2	0	0	0	0	0	0	0
2	2	Y1GT40	2	1	0	0	1	0	0	0
2	2	Y1GT41	2	0	0	0	0	0	0	0
2	2	Y1GT42	2	1	0	0	1	0	0	0
2	2	Y1GT43	2	1	1	1	0	0	0	0
2	2	Y1GT44	2	1	0	0	0	0	0	1
2	2	Y1GT45	1	0	0	0	0	0	0	0
2	2	Y1GT46	2	0	0	0	0	0	0	0
2	2	Y1GT47	2	0	0	0	0	0	0	0
2	2	Y1GT48	2	0	0	0	0	0	0	0
2	2	Y1GT49	2	0	0	0	0	0	0	0
2	2	Y1GT50	2	0	0	0	0	0	0	0
2	2	Y1GT51	1	0	0	0	0	0	0	0
2	2	Y1GT52	2	0	0	0	0	0	0	0
2	2	Y1GT53	2	0	0	0	0	0	0	0
2	2	Y1GT54	2	0	0	0	0	0	0	0
2	2	Y1GT55	2	0	0	0	0	0	0	0
2	2	Y1GT58	2	0	0	0	0	0	0	0
2	2	Y1GT59	2	0	0	0	0	0	0	0
2	2	Y1GT60	1	0	0	0	0	0	0	0
2	2	Y1GT61	2	0	0	0	0	0	0	0
2	2	Y1GT62	2	0	0	0	0	0	0	0
2	2	Y1GT63	1	0	0	0	0	0	0	0
2	2	Y1GT64	2	0	0	0	0	0	0	0
2	2	Y1GT65	2	0	0	0	0	0	0	0
2	2	Y1GT66	2	0	0	0	0	0	0	0
2	2	Y1GT67	2	0	0	0	0	0	0	0
2	2	Y1GT68	2	0	0	0	0	0	0	0
2	2	Y1GT69	2	0	0	0	0	0	0	0
2	2	Y1GT70	1	0	0	0	0	0	0	0
2	2	Y1GT71	2	0	0	0	0	0	0	0
2	2	Y1GT72	2	0	0	0	0	0	0	0
2	2	Y1GT73	2	0	0	0	0	0	0	0
2	2	Y1GT74	2	1	1	1	0	0	0	0
2	2	Y1GT75	1	0	0	0	0	0	0	0
2	2	Y1GT76	2	0	0	0	0	0	0	0
2	2	Y1GT77	2	0	0	0	0	0	0	0
2	2	Y1GT79	2	0	0	0	0	0	0	0
2	2	Y1GT80	2	0	0	0	0	0	0	0
2	2	Y1GT81	2	0	0	0	0	0	0	0
2	2	Y1GT82	2	0	0	0	0	0	0	0
2	2	Y1GT83	2	0	0	0	0	0	0	0
2	2	Y1GT84	1	0	0	0	0	0	0	0
2	2	Y1GT85	2	0	0	0	0	0	0	0
2	2	Y1GT86	2	0	0	0	0	0	0	0
2	2	Y1GT87	2	0	0	0	0	0	0	0
2	2	Y1GT88	1	0	0	0	0	0	0	0
2	2	Y1GT89	2	1	0	0	1	0	0	0
2	2	Y1GT90	2	0	0	0	0	0	0	0
2	2	Y1GT91	2	0	0	0	0	0	0	0
2	2	Y1GT92	1	0	0	0	0	0	0	0
2	2	Y1GT93	1	0	0	0	0	0	0	0
2	2	Y1GT94	2	0	0	0	0	0	0	0
2	2	Y1GT95	2	0	0	0	0	0	0	0
2	2	Y1GT96	1	0	0	0	0	0	0	0
2	2	Y1GT97	2	0	0	0	0	0	0	0
2	2	Y1GT98	2	0	0	0	0	0	0	0
2	2	Y1GT99	2	0	0	0	0	0	0	0
2	2	Y1GT100	2	1	1	0	0	0	1	0
2	2	Y1GT101	2	0	0	0	0	0	0	0
2	2	Y1GT102	2	0	0	0	0	0	0	0
2	2	Y1GT103	2	0	0	0	0	0	0	0
2	2	Y1GT104	1	0	0	0	0	0	0	0
2	2	Y1GT105	2	0	0	0	0	0	0	0
2	2	Y1GT106	2	0	0	0	0	0	0	0
2	2	Y1GT107	2	0	0	0	0	0	0	0
2	2	Y1GT108	2	0	0	0	0	0	0	0
2	2	Y1GT109	1	0	0	0	0	0	0	0
2	2	Y1GT110	2	0	0	0	0	0	0	0
2	2	Y1GT111	2	0	0	0	0	0	0	0
2	2	Y1GT112	1	0	0	0	0	0	0	0
2	2	Y1GT113	1	0	0	0	0	0	0	0
2	2	Y1GT114	2	1	0	0	1	0	0	0
2	2	Y1GT115	2	0	0	0	0	0	0	0
2	2	Y1GT116	2	0	0	0	0	0	0	0
2	2	Y1GT117	1	0	0	0	0	0	0	0
2	2	Y1GT118	2	0	0	0	0	0	0	0
2	2	Y1GT119	2	1	0	0	1	0	0	0
2	2	Y1GT120	2	0	0	0	0	0	0	0
2	2	Y1GT121	2	1	0	0	1	0	0	0
2	2	Y1GT122	2	0	0	0	0	0	0	0
2	2	Y1GT123	2	0	0	0	0	0	0	0
2	2	Y1GT124	1	0	0	0	0	0	0	0
2	2	Y1GT125	2	0	0	0	0	0	0	0
2	2	Y1GT126	2	0	0	0	0	0	0	0
2	2	Y1GT127	2	0	0	0	0	0	0	0
2	2	Y1GT128	2	1	1	1	0	0	0	0
2	2	Y1GT129	2	0	0	0	0	0	0	0
2	2	Y1GT130	2	1	0	0	1	0	0	0
2	2	Y1GT131	2	0	0	0	0	0	0	0
2	2	Y1GT132	1	0	0	0	0	0	0	0
2	2	Y1GT133	2	0	0	0	0	0	0	0
2	2	Y1GT134	2	0	0	0	0	0	0	0
2	2	Y1GT135	2	0	0	0	0	0	0	0
2	2	Y1GT136	2	1	1	1	0	0	0	0
2	2	Y1GT137	1	1	1	1	0	0	0	0
2	2	Y1GT138	2	0	0	0	0	0	0	0
2	2	Y1GT139	2	0	0	0	0	0	0	0
2	2	Y1GT140	2	1	1	1	0	0	0	0
2	2	Y1GT141	2	1	0	0	1	0	0	0
2	2	Y1GT142	2	0	0	0	0	0	0	0
2	2	Y1GT143	2	0	0	0	0	0	0	0
2	2	Y1GT144	2	0	0	0	0	0	0	0
2	2	Y1GT145	1	0	0	0	0	0	0	0
2	2	Y1GT146	2	1	1	1	0	0	0	0
2	2	Y1GT147	2	1	1	0	0	0	1	0
2	2	Y1GT148	2	0	0	0	0	0	0	0
2	2	Y1GT149	1	0	0	0	0	0	0	0
2	2	Y1GT150	2	0	0	0	0	0	0	0
2	2	Y1GT151	2	0	0	0	0	0	0	0
2	2	Y1GT152	1	0	0	0	0	0	0	0
2	2	Y1GT153	2	0	0	0	0	0	0	0
2	2	Y1GT154	1	0	0	0	0	0	0	0
2	2	Y1GT155	2	0	0	0	0	0	0	0
2	2	Y1GT156	2	0	0	0	0	0	0	0
2	2	Y1GT158	2	0	0	0	0	0	0	0
2	2	Y1GT159	2	0	0	0	0	0	0	0
2	2	Y1GT160	2	0	0	0	0	0	0	0
2	2	Y1GT161	2	0	0	0	0	0	0	0
2	2	Y1GT162	2	0	0	0	0	0	0	0
2	2	Y1GT163	1	0	0	0	0	0	0	0
2	2	Y1GT164	2	0	0	0	0	0	0	0
2	2	Y1GT165	2	0	0	0	0	0	0	0
2	2	Y1GT166	2	0	0	0	0	0	0	0
2	2	Y1GT167	2	0	0	0	0	0	0	0
2	2	Y1GT168	2	0	0	0	0	0	0	0
2	2	Y1GT169	2	1	1	1	0	0	0	0
2	2	Y1GT170	2	0	0	0	0	0	0	0
2	2	Y1GT171	2	0	0	0	0	0	0	0
2	2	Y1GT172	2	0	0	0	0	0	0	0
2	2	Y1GT173	1	0	0	0	0	0	0	0
2	2	Y1GT174	2	0	0	0	0	0	0	0
2	2	Y1GT175	2	0	0	0	0	0	0	0
2	2	Y1GT176	2	1	1	1	0	0	0	0
2	2	Y1GT177	2	0	0	0	0	0	0	0
2	2	Y1GT178	1	0	0	0	0	0	0	0
2	2	Y1GT179	1	0	0	0	0	0	0	0
2	2	Y1GT180	1	0	0	0	0	0	0	0
2	2	Y1GT181	2	0	0	0	0	0	0	0
2	2	Y1GT182	2	0	0	0	0	0	0	0
2	2	Y1GT183	2	0	0	0	0	0	0	0
2	2	Y1GT184	2	0	0	0	0	0	0	0
2	2	Y1GT185	2	0	0	0	0	0	0	0
2	2	Y1GT186	2	1	1	0	0	0	1	0
2	2	Y1GT187	1	0	0	0	0	0	0	0
2	2	Y1GT188	1	0	0	0	0	0	0	0
2	2	Y1GT189	2	0	0	0	0	0	0	0
2	2	Y1GT190	2	0	0	0	0	0	0	0
2	2	Y1GT191	2	0	0	0	0	0	0	0
2	2	Y1GT192	2	0	0	0	0	0	0	0
2	2	Y1GT193	1	0	0	0	0	0	0	0
2	2	Y1GT194	2	1	1	1	0	0	1	0
2	2	Y1GT195	2	0	0	0	0	0	0	0
2	2	Y1GT196	2	0	0	0	0	0	0	0
2	2	Y1GT197	2	0	0	0	0	0	0	0
2	2	Y1GT198	2	0	0	0	0	0	0	0
2	2	Y1GT199	1	0	0	0	0	0	0	0
2	2	Y1GT200	1	0	0	0	0	0	0	0
2	2	Y1GT201	2	0	0	0	0	0	0	0
2	2	Y1GT202	2	0	0	0	0	0	0	0
2	2	Y1GT203	2	0	0	0	0	0	0	0
2	2	Y1GT204	2	0	0	0	0	0	0	0
2	2	Y1GT205	2	0	0	0	0	0	0	0
2	3	YGmm1	1	0	0	0	0	0	0	0
2	3	YGmm2	2	0	0	0	0	0	0	0
2	3	YGmm3	1	0	0	0	0	0	0	0
2	3	YGmm4	1	0	0	0	0	0	0	0
2	3	YGmm5	1	1	0	0	0	1	0	0
2	3	YGmm6	2	0	0	0	0	0	0	0
2	3	YGmm7	2	0	0	0	0	0	0	0
2	3	YGmm8	1	0	0	0	0	0	0	0
2	3	YGmm9	1	0	0	0	0	0	0	0
2	3	YGmm10	1	0	0	0	0	0	0	0
2	3	YGmm11	2	0	0	0	0	0	0	0
2	3	YGmm13	2	0	0	0	0	0	0	0
2	3	YGmm14	1	0	0	0	0	0	0	0
2	3	YGmm15	2	0	0	0	0	0	0	0
2	3	YGmm16	2	0	0	0	0	0	0	0
2	3	YGmm17	1	0	0	0	0	0	0	0
2	3	YGmm18	1	0	0	0	0	0	0	0
2	3	YGmm19	2	0	0	0	0	0	0	0
2	3	YGmm20	1	0	0	0	0	0	0	0
2	3	NGMM1	2	0	0	0	0	0	0	0
2	3	NGMM2	2	0	0	0	0	0	0	0
2	3	NGMM3	2	0	0	0	0	0	0	0
2	3	NGMM4	2	0	0	0	0	0	0	0
2	3	NGMM5	2	0	0	0	0	0	0	0
2	3	NGMM6	2	0	0	0	0	0	0	0
2	3	NGMM7	2	0	0	0	0	0	0	0
2	3	NGMM8	2	1	1	1	0	0	0	0
2	3	NGMM9	2	0	0	0	0	0	0	0
2	3	NGMM10	2	0	0	0	0	0	0	0
2	3	NGMM11	2	0	0	0	0	0	0	0
2	3	NGMM12	2	1	1	1	0	0	0	0
2	3	NGMM13	2	1	1	1	0	0	0	0
2	3	NGMM14	2	0	0	0	0	0	0	0
2	3	NGMM15	2	0	0	0	0	0	0	0
2	3	NGMM16	1	0	0	0	0	0	0	0
2	3	NGMM17	2	0	0	0	0	0	0	0
2	3	NGMM18	2	0	0	0	0	0	0	0
2	3	NGMM19	2	0	0	0	0	0	0	0
2	3	NGmm20	2	0	0	0	0	0	0	0
2	3	NGMM21	2	0	0	0	0	0	0	0
2	3	NGMM22	2	0	0	0	0	0	0	0
2	3	NGMM23	2	0	0	0	0	0	0	0
2	3	NGMM24	2	0	0	0	0	0	0	0
2	3	NGMM25	2	0	0	0	0	0	0	0
2	3	NGMM26	2	0	0	0	0	0	0	0
2	3	NGmm27	2	0	0	0	0	0	0	0
2	3	NGMM28	2	1	1	1	0	0	0	0
2	3	NGMM29	2	0	0	0	0	0	0	0
2	3	NGMM30	2	0	0	0	0	0	0	0
2	3	NGMM31	2	0	0	0	0	0	0	0
2	3	NGMM32	2	0	0	0	0	0	0	0
2	3	NGMM33	2	0	0	0	0	0	0	0
2	3	NGMM34	2	0	0	0	0	0	0	0
2	3	NGMM35	2	0	0	0	0	0	0	0
2	3	NGMM36	1	0	0	0	0	0	0	0
2	3	NGMM37	1	0	0	0	0	0	0	0
2	3	NGMM38	2	0	0	0	0	0	0	0
2	3	NGMM39	2	0	0	0	0	0	0	0
2	3	NGMM40	2	1	0	0	1	0	0	0
2	3	NGMM41	2	1	0	0	1	0	0	0
2	3	NGMM42	2	0	0	0	0	0	0	0
2	3	NGMM43	2	0	0	0	0	0	0	0
2	3	NGMM44	2	1	1	1	0	0	0	0
2	3	NGMM45	2	0	0	0	0	0	0	0
2	3	NGMM46	1	0	0	0	0	0	0	0
2	3	NGMM47	2	1	0	0	1	0	0	0
2	3	NGMM48	2	0	0	0	0	0	0	0
2	3	NGMM49	2	0	0	0	0	0	0	0
2	3	NGMM50	1	1	1	0	0	0	1	0
2	3	NGMM51	2	0	0	0	0	0	0	0
2	3	NGMM52	2	0	0	0	0	0	0	0
2	3	NGMM53	2	0	0	0	0	0	0	0
2	3	NGMM54	2	0	0	0	0	0	0	0
2	3	NGMM55	2	0	0	0	0	0	0	0
2	3	NGMM56	2	0	0	0	0	0	0	0
2	3	NGmm57	2	1	1	1	0	0	0	0
2	3	NGmm58	2	0	0	0	0	0	0	0
2	3	NGmm59	1	0	0	0	0	0	0	0
2	3	NGmm60	2	0	0	0	0	0	0	0
2	3	NGmm61	2	0	0	0	0	0	0	0
2	3	NGmm62	2	0	0	0	0	0	0	0
2	3	NGmm63	2	0	0	0	0	0	0	0
2	3	NGmm64	2	1	0	0	1	0	0	0
2	3	NGmm65	2	0	0	0	0	0	0	0
2	3	NGmm66	2	0	0	0	0	0	0	0
2	3	NGmm67	2	0	0	0	0	0	0	0
2	3	NGmm68	2	0	0	0	0	0	0	0
2	3	NGmm69	2	0	0	0	0	0	0	0
